# Supplementary material for: Predicting PY motif-mediated protein-protein interactions in the Nedd4 family of ubiquitin ligases
Source: PLoS One. 2021 Oct 12;16(10):e0258315. doi: 10.1371/journal.pone.0258315 (PMC8509885; doi:10.1371/journal.pone.0258315)
Supplement: S1 Data — (CSV) [file pone.0258315.s012.csv]

Peptide	dG_Bind	dG_Bind_Coulomb	dG_Bind_Covalent	dG_Bind_Hbond	dG_Bind_Lipo	dG_Bind_Packing	dG_Bind_SelfCont	dG_Bind_Solv_GB	dG_Bind_Solv_SA	dG_Bind_vdW	Lig_Strain_Energy	Lig_Strain_Coulomb	Lig_Strain_Covalent	Lig_Strain_Hbond	Lig_Strain_Lipo	Lig_Strain_Packing	Lig_Strain_SelfCont	Lig_Strain_Solv_GB	Lig_Strain_Solv_SA	Lig_Strain_vdW	Ligand_Energy	Ligand_Coulomb	Ligand_Covalent	Ligand_Hbond	Ligand_Lipo	Ligand_Packing	Ligand_SelfCont	Ligand_Solv_GB	Ligand_Solv_SA	Ligand_vdW	Complex_Energy	Complex_Coulomb	Complex_Covalent	Complex_Hbond	Complex_Lipo	Complex_Packing	Complex_SelfCont	Complex_Solv_GB	Complex_Solv_SA	Complex_vdW	Ligand_Energy	Ligand_Coulomb	Ligand_Covalent	Ligand_Hbond	Ligand_Lipo	Ligand_Packing	Ligand_SelfCont	Ligand_Solv_GB	Ligand_Solv_SA
PPPAY	-75.8429474	-46.32978037	12.58622832	-3.725138231	-21.32324958	0.023356291	0.003134959	31.34254154		-48.42004033	17.77647347	7.2519509	10.70898239	0	0.839893226	0	0	-7.658346479		6.633993431	-166.934835	-203.5414944	79.36972933	0	-10.65682954	0	0	-48.24805749		16.14181711	-1693.504068	-1457.509707	330.9866508	-18.58617936	-108.2963185	-1.020563998	-8.489890211	-292.8861565		-137.7019024	-166.934835	-203.5414944	79.36972933	0	-10.65682954	0	0	-48.24805749
PPPEY	-62.29788918	-52.99261549	3.616046992	-1.631198873	-17.84807653	-0.73615275	0	45.96362869		-38.66952122	6.993161992	1.922916023	3.616046992	0	0.633724435	0	0	-0.530277784		1.350752327	-150.1252422	-165.4588466	74.79225999	0	-11.48690807	0	0	-62.32580997		14.35406241	-1655.976111	-1417.745633	314.941646	-16.1944709	-105.2375213	-1.689914119	-6.784741052	-292.4672767		-130.7981997	-150.1252422	-165.4588466	74.79225999	0	-11.48690807	0	0	-62.32580997
PPPPY	-75.51518159	-64.4808924	1.457565272	-1.603883876	-18.53565457	-0.738710739	0	42.43838888		-34.05199416	-9.168161138	-28.64579782	1.457565272	0	-0.619055866	0	0	12.80644551		5.832681763	-150.962952	-153.8908741	94.59022691	0	-13.86958829	0	0	-86.69967958		8.906963005	-1670.031114	-1417.665938	332.5811312	-16.1671559	-108.3077795	-1.692472108	-6.784741052	-320.3663862		-131.6277721	-150.962952	-153.8908741	94.59022691	0	-13.86958829	0	0	-86.69967958
PPPSY	-63.23063	-48.60051388	3.577143758	-3.009427152	-17.3088934	-0.619720602	0	38.79777733		-36.06699606	5.948232526	-9.528904744	3.577143758	0	-0.137219011	0	0	9.306003068		2.731209456	-202.6721464	-188.0448534	71.81758429	0	-12.13784713	0	0	-84.12270298		9.815672761	-1709.455756	-1435.939539	311.928067	-17.57269918	-105.3492772	-1.573481971	-6.784741052	-321.4300211		-132.7340642	-202.6721464	-188.0448534	71.81758429	0	-12.13784713	0	0	-84.12270298
PPPGY	-62.29788918	-52.99261549	3.616046992	-1.631198873	-17.84807653	-0.73615275	0	45.96362869		-38.66952122	6.993161992	1.922916023	3.616046992	0	0.633724435	0	0	-0.530277784		1.350752327	-150.1252422	-165.4588466	74.79225999	0	-11.48690807	0	0	-62.32580997		14.35406241	-1655.976111	-1417.745633	314.941646	-16.1944709	-105.2375213	-1.689914119	-6.784741052	-292.4672767		-130.7981997	-150.1252422	-165.4588466	74.79225999	0	-11.48690807	0	0	-62.32580997
APPAY	-74.79147768	-49.32706625	2.117210069	-1.833091849	-20.24802424	-0.743285951	0	32.10934311		-36.86656257	-1.181055307	-8.878315707	2.117210069	0	-0.285939508	0	0	2.514354864		3.351634975	-234.0737195	-208.6888131	65.28300326	0	-11.16044698	0	0	-86.97587733		7.468414652	-1752.418177	-1457.310051	303.9335523	-16.39636387	-107.3110079	-1.69704732	-6.784741052	-330.9716297		-135.8808889	-234.0737195	-208.6888131	65.28300326	0	-11.16044698	0	0	-86.97587733
APPEY	-73.33228595	-68.82743874	9.713880728	-1.697162823	-19.24327615	-0.759515114	0	48.10800319		-40.62677705	-0.064817043	-24.23470135	9.713880728	0	0.615919052	0	0	11.08571513		2.754369407	-266.9103498	-202.166269	56.38042829	0	-12.67314145	0	0	-117.2117606		8.760393046	-1783.795616	-1470.287879	302.627648	-16.26043485	-107.8189543	-1.713276483	-6.784741052	-345.2088529		-138.3491249	-266.9103498	-202.166269	56.38042829	0	-12.67314145	0	0	-117.2117606
APPPY	-75.04928384	-61.97734191	3.321166264	-3.000416057	-20.40455249	-0.75519229	0	51.02937678		-43.26232413	7.686697956	-0.377152841	3.321166264	0	0.481142476	0	0	0.655289786		3.606252271	-191.339057	-170.9934225	78.21262177	0	-12.82801031	0	0	-94.83188571		9.101639679	-1709.941321	-1432.264936	318.067127	-17.56368808	-109.1350995	-1.708953659	-6.784741052	-319.9076044		-140.6434254	-191.339057	-170.9934225	78.21262177	0	-12.82801031	0	0	-94.83188571
APPSY	-76.57705467	-68.19937845	1.891256694	-2.009254073	-18.06335576	-0.726441741	1.78E-15	51.6664318		-41.13631315	-12.98311872	-27.34830882	1.891256694	0	-0.801671785	0	0	16.26848533		-2.992880142	-227.7240593	-200.2573221	58.48065057	0	-11.76341703	0	0	-85.75282084		11.56885003	-1747.854094	-1467.750872	296.9052463	-16.5725261	-105.7293095	-1.680203109	-6.784741052	-310.1914845		-136.0502041	-227.7240593	-200.2573221	58.48065057	0	-11.76341703	0	0	-85.75282084
APPGY	-68.15936579	-50.41651969	0.236270802	-3.170251208	-18.77166772	-0.678097006	0	42.39939959		-37.75850056	18.63426466	7.487218868	0.236270802	0	1.319321256	0	0	3.573440025		6.018013704	-245.6261469	-226.9094764	66.29091112	0	-12.89680071	0	0	-79.02721316		6.916432312	-1757.338493	-1476.620168	303.0605209	-17.73352323	-107.5710051	-1.631858375	-6.784741052	-312.732909		-137.3248092	-245.6261469	-226.9094764	66.29091112	0	-12.89680071	0	0	-79.02721316
EPPAY	-74.3583071	-65.58730869	4.47659127	-1.91107699	-20.65684753	-1.075213562	0	46.26181677		-35.86626836	-2.364217131	-21.82189669	4.47659127	0	-0.226558544	0	0	10.52412843		4.683518398	-266.8194993	-202.3888535	61.01808766	0	-12.17960514	0	0	-122.4600435		9.19091514	-1784.730786	-1467.270334	302.0280179	-16.47434902	-108.7389894	-2.028974931	-6.784741052	-352.3033222		-133.1580942	-266.8194993	-202.3888535	61.01808766	0	-12.17960514	0	0	-122.4600435
EPPEY	-75.81232447	-54.91150977	0.84504724	-1.890073346	-19.48230787	-1.079613645	0	43.92221913		-43.21608621	-6.054309956	-7.879244414	0.84504724	0	-0.206429375	0	0	-0.753156802		1.939473394	-282.4077349	-203.000255	68.7207838	0	-12.47489288	0	0	-144.2420293		8.588658417	-1801.773039	-1457.205936	306.09917	-16.45334537	-107.8597374	-2.033375014	-6.784741052	-376.4249056		-141.1101687	-282.4077349	-203.000255	68.7207838	0	-12.47489288	0	0	-144.2420293
EPPPY	-77.49566459	-80.29560683	0.881415974	-2.740350974	-19.18588277	-0.720000337	0	58.92340638		-34.35864603	-3.124975689	-28.67908052	0.881415974	0	1.073822843	0	0	12.86622953		10.73263648	-222.2287271	-192.6509743	84.09489987	0	-13.77432504	0	0	-105.1701614		5.271833801	-1743.277372	-1472.240753	321.5096548	-17.303623	-108.8627445	-1.673761705	-6.784741052	-322.3518505		-135.5695532	-222.2287271	-192.6509743	84.09489987	0	-13.77432504	0	0	-105.1701614
EPPSY	-74.24489099	-43.92157227	-2.165977741	-3.080165448	-18.34170064	-0.612574095	0	30.0869626		-36.20986339	2.766339099	16.50948509	-2.165977741	0	0.122346007	0	0	-16.66231506		4.962800803	-270.9206575	-240.7511068	69.04169939	0	-14.11838343	0	0	-87.80235514		2.709488478	-1788.718528	-1483.966851	303.4090606	-17.64343747	-108.3626208	-1.566335464	-6.784741052	-333.820488		-139.9831159	-270.9206575	-240.7511068	69.04169939	0	-14.11838343	0	0	-87.80235514
EPPGY	-76.26408459	-58.74799654	2.293985671	-1.831020043	-19.59964102	-0.742427254	0	45.04338053		-42.68036594	-5.260808129	-10.23728083	2.293985671	0	-0.097114558	0	0	6.718829441		-3.939227858	-265.568076	-211.9645236	59.29279749	0	-11.0451517	0	0	-117.9903972		16.13919894	-1785.385141	-1470.006692	298.1201222	-16.39429207	-106.5473294	-1.696188622	-6.784741052	-349.0521121		-133.0239079	-265.568076	-211.9645236	59.29279749	0	-11.0451517	0	0	-117.9903972
SLPSY	-79.27712011	-43.00889473	4.590443662	-2.536411142	-23.24805224	-1.041848054	0	34.11314404		-48.14550165	6.688980075	-0.125671474	4.590443662	0	-0.134478338	0	0	-0.46241174		2.821097965	-274.5704326	-229.2947341	43.932543	0	-11.93569966	0	0	-87.63282959		10.36028779	-1797.400533	-1471.5978	285.0563257	-17.09968317	-111.0862886	-1.995609423	-6.784741052	-329.624781		-144.2679548	-274.5704326	-229.2947341	43.932543	0	-11.93569966	0	0	-87.63282959
SLPPY	-70.43509069	-78.19538083	14.02477931	-3.518673353	-19.32951759	-1.464427519	0	51.0601943		-33.01206501	6.726695915	-20.96149969	14.02477931	0	0.330826089	0	0	4.027682724		9.30490748	-183.3937075	-162.375518	59.09480457	0	-14.65632788	0	0	-73.74103788		8.284371654	-1697.381778	-1439.86507	309.6529229	-18.08194538	-109.8883822	-2.418188888	-6.784741052	-298.785939		-131.2104343	-183.3937075	-162.375518	59.09480457	0	-14.65632788	0	0	-73.74103788
SLPTY	-75.23031246	-91.06614885	6.484984326	-2.550268559	-14.6491047	-0.600315404	0	71.38907516		-44.23853443	-11.72489297	-34.77142065	6.484984326	0	0.012528243	0	0	23.18797123		-6.63895612	-199.6766567	-180.9902582	57.14247444	0	-12.23071199	0	0	-80.08899535		16.49083444	-1718.459949	-1471.350578	300.1607978	-17.11354058	-102.7823534	-1.554076772	-6.784741052	-284.8050156		-134.2304409	-199.6766567	-180.9902582	57.14247444	0	-12.23071199	0	0	-80.08899535
SLPGY	-72.97028459	-39.42846895	6.580873942	-1.985623607	-23.91900034	-1.051967546	0	31.25226981		-44.4183679	7.522226622	-1.689988515	6.580873942	0	-0.165226765	0	0	-1.115997258		3.912565218	-279.1730397	-225.3217453	36.79437247	0	-10.9631764	0	0	-90.0280964		10.34560587	-1795.696304	-1464.044386	279.9085854	-16.54889563	-110.7847134	-2.005728915	-6.784741052	-334.880922		-140.555503	-279.1730397	-225.3217453	36.79437247	0	-10.9631764	0	0	-90.0280964
SLPFY	-72.26988818	-81.87340091	10.81345189	-1.849526751	-22.06176621	-0.736966007	0	67.43470312		-43.99638331	-1.022107538	-35.8560459	10.81345189	0	-0.346825446	0	0	21.38850819		2.978803735	-209.6561788	-167.3219545	47.54987553	0	-15.66435476	0	0	-82.20448578		7.984740714	-1725.479047	-1448.489527	294.8966664	-16.41279878	-113.6286577	-1.690727376	-6.784741052	-290.8748781		-142.4943835	-209.6561788	-167.3219545	47.54987553	0	-15.66435476	0	0	-82.20448578
TLPSY	-81.14814359	-43.90777545	-1.59985917	-2.44124408	-20.92917934	-0.750998119	0	34.10346637		-45.62255381	7.308967375	7.858403417	-1.59985917	0	1.245730486	0	0	-3.218880752		3.023573393	-264.7297159	-231.5317091	56.57301348	0	-13.18318287	0	0	-85.18421021		8.596372819	-1789.430839	-1474.733656	291.5064933	-17.00451611	-110.0148989	-1.704759487	-6.784741052	-327.1858393		-143.5089219	-264.7297159	-231.5317091	56.57301348	0	-13.18318287	0	0	-85.18421021
TLPPY	-76.67328077	-67.39478274	1.486267598	-3.372389127	-17.51632531	-1.083265857	0	54.29108427		-43.0838696	0.095678062	-5.841431595	1.486267598	0	-0.332376094	0	0	6.967463753		-2.1842456	-170.4588579	-165.6119318	67.1264175	0	-13.44195841	0	0	-72.23809653		13.70671132	-1690.685119	-1432.300886	305.1460241	-17.93566115	-106.8608204	-2.037027226	-6.784741052	-294.0521077		-135.8598992	-170.4588579	-165.6119318	67.1264175	0	-13.44195841	0	0	-72.23809653
TLPTY	-80.17548588	-79.15975585	14.88229537	-1.64634957	-21.51112723	-0.705167868	0	57.11690636		-49.15228709	0.814572651	-23.63994349	14.88229537	0	1.383312252	0	0	4.450710129		3.738198398	-193.1122289	-165.635937	56.29530469	0	-12.78221522	0	0	-79.52136839		8.531986965	-1716.840695	-1444.089864	307.7109391	-16.2096216	-110.1958791	-1.658929237	-6.784741052	-298.5095575		-147.1030411	-193.1122289	-165.635937	56.29530469	0	-12.78221522	0	0	-79.52136839
TLPGY	-79.24340312	-53.60577804	5.07811746	-1.925007435	-22.97335566	-0.742195352	0	51.98097871		-57.0561628	7.263548554	9.782167487	5.07811746	0	0.330262739	0	0	-2.4556823		-5.471316832	-223.5634518	-196.7833713	40.31863606	0	-10.9391092	0	0	-73.2510506		17.09144326	-1746.359835	-1449.683321	281.9300925	-16.48827946	-109.8150015	-1.695956721	-6.784741052	-297.3751673		-146.4474605	-223.5634518	-196.7833713	40.31863606	0	-10.9391092	0	0	-73.2510506
TLPFY	-81.13763144	-59.88166974	1.862608929	-1.114637594	-24.01024384	-0.732807676	0	56.38946088		-53.6503424	-0.867878426	0.589453186	1.862608929	0	-0.443533648	0	0	-2.38961789		-0.486789004	-206.1352806	-183.7950047	51.49755037	0	-13.55270387	0	0	-74.37105985		14.08593749	-1730.825892	-1442.970846	289.8934983	-15.67790962	-113.4654844	-1.686569045	-6.784741052	-294.0866944		-146.0471459	-206.1352806	-183.7950047	51.49755037	0	-13.55270387	0	0	-74.37105985
PLPSY	-75.50956665	-79.17119355	9.949127121	-4.378374585	-14.86115424	-1.039474819	0	53.13421812		-39.14271471	3.68347197	-10.01878706	9.949127121	0	0.161104393	0	0	7.382162238		-3.790134718	-174.739474	-151.2819229	54.3904961	0	-13.13308798	0	0	-79.99324728		15.27828805	-1693.802021	-1429.747288	300.8729622	-18.94164661	-103.8967789	-1.993236188	-6.784741052	-302.9641246		-130.3471676	-174.739474	-151.2819229	54.3904961	0	-13.13308798	0	0	-79.99324728
PLPPY	-76.68249342	-86.54412002	13.42687813	-3.10162185	-18.55237044	-0.748312726	0	52.65903469		-33.82198121	0.563421089	-32.11157003	13.42687813	0	-1.961387342	0	0	15.40354488		5.805955451	-186.993006	-172.807983	75.12287254	0	-13.16977588	0	0	-85.2214199		9.083300324	-1707.228479	-1458.646274	325.0830897	-17.66489388	-107.624683	-1.702074094	-6.784741052	-308.6674807		-131.2214218	-186.993006	-172.807983	75.12287254	0	-13.16977588	0	0	-85.2214199
PLPTY	-73.45582275	-63.5970074	10.67327372	-3.744968297	-19.85630687	-1.103241958	0	39.98410378		-35.81167573	13.26319194	1.419984683	10.67327372	0	-0.235802908	0	0	-3.164424238		4.570160689	-166.6861566	-155.3999002	67.15611089	0	-13.27477794	0	0	-72.79318147		7.625592206	-1683.694959	-1418.291079	314.3627236	-18.30824032	-109.0336215	-2.057003327	-6.784741052	-308.9141731		-134.6688245	-166.6861566	-155.3999002	67.15611089	0	-13.27477794	0	0	-72.79318147
PLPGY	-74.74864775	-71.5019297	4.410584296	-1.820533778	-19.19469724	-0.735852649	0	60.31731694		-46.22353562	-3.495924224	-15.35414223	4.410584296	0	0.76940926	0	0	9.83195581		-3.153731358	-179.3918941	-161.2510862	50.52271865	0	-12.2485042	0	0	-73.20131521		16.78629291	-1697.693522	-1432.047187	291.4666419	-16.3838058	-107.3457381	-1.689614017	-6.784741052	-288.9890937		-135.9199837	-179.3918941	-161.2510862	50.52271865	0	-12.2485042	0	0	-73.20131521
PLPFY	-69.01107476	-90.90210352	14.60209434	-1.068875563	-19.61964258	-0.72367705	0	69.71290449		-41.01177489	-4.370843273	-48.64530744	14.60209434	0	1.638633047	0	0	20.85210554		7.181631241	-180.8002177	-141.7981746	53.25768584	0	-18.60052254	0	0	-78.1842478		4.525041388	-1693.364272	-1431.99445	304.3931192	-15.63214759	-114.1227018	-1.677438418	-6.784741052	-284.5764388		-142.9694744	-180.8002177	-141.7981746	53.25768584	0	-18.60052254	0	0	-78.1842478
[truncated: 34 more columns]
