# Supplementary material for: Predicting PY motif-mediated protein-protein interactions in the Nedd4 family of ubiquitin ligases
Source: PLoS One. 2021 Oct 12;16(10):e0258315. doi: 10.1371/journal.pone.0258315 (PMC8509885; doi:10.1371/journal.pone.0258315)
Supplement: S1 File — (ZIP) [file pone.0258315.s013.zip]

Archive with 5 entries (4 files):
- PxYFinder/
- PxYFinder/PxYFinder_UserGuide.pdf
- __MACOSX/PxYFinder/._PxYFinder_UserGuide.pdf
- PxYFinder/PxYFinder.py
- __MACOSX/PxYFinder/._PxYFinder.py
